# Supplementary material for: Exploring local immunological adaptation of two stickleback ecotypes by experimental infection and transcriptome-wide digital gene expression analysis
Source: Mol Ecol. 2012 Sep 13;22(3):774–86. doi: 10.1111/j.1365-294X.2012.05756.x (PMC3579235; doi:10.1111/j.1365-294X.2012.05756.x)
Supplement: Data S1 — Lists of significantly up- and down-regulated genes between treatments for each population. [file mec0022-0774-sd2.xls]

## Sheet: ControlTo1stExp_LakeOnly
ENSEMBLid	logFC	PValue	FDR
ENSGACG00000009883	1.44269e+08	2.13021e-34	8.63955e-31
ENSGACG00000003467	10.7526	3.02664e-34	8.63955e-31
ENSGACG00000006034	11.5412	2.22714e-33	4.23824e-30
ENSGACG00000006029	11.3745	1.01375e-32	1.44687e-29
ENSGACG00000013533	11.6122	3.30878e-29	3.77797e-26
ENSGACG00000013639	11.5246	7.31863e-29	6.96368e-26
ENSGACG00000018674	10.2251	9.09766e-24	7.41979e-21
ENSGACG00000009637	1.44269e+08	1.41738e-22	1.01148e-19
ENSGACG00000020636	1.44269e+08	5.13073e-22	3.25459e-19
ENSGACG00000020473	1.44269e+08	2.99008e-20	1.70703e-17
ENSGACG00000003705	1.44269e+08	1.77825e-17	9.22911e-15
ENSGACG00000019365	1.44269e+08	3.17303e-16	1.50957e-13
ENSGACG00000010870	1.44269e+08	1.20694e-15	5.3003e-13
ENSGACG00000000362	6.59497	4.52254e-15	1.84423e-12
ENSGACG00000015488	1.44269e+08	2.28718e-14	8.70502e-12
ENSGACG00000014535	1.44269e+08	1.12836e-13	4.02614e-11
ENSGACG00000002502	-1.44269e+08	6.96658e-13	2.33954e-10
ENSGACG00000010643	-5.00145	1.27376e-12	4.03994e-10
ENSGACG00000005785	7.21485	1.7105e-12	5.13961e-10
ENSGACG00000016874	5.47016	2.24681e-12	6.41353e-10
ENSGACG00000020104	7.14373	3.49587e-12	9.50378e-10
ENSGACG00000015448	6.33404	6.61699e-12	1.65578e-09
ENSGACG00000011877	5.56083	6.67069e-12	1.65578e-09
ENSGACG00000007422	4.88767	9.32087e-12	2.2172e-09
ENSGACG00000014784	-4.91633	1.22622e-11	2.8002e-09
ENSGACG00000006609	6.20952	1.55243e-11	3.16529e-09
ENSGACG00000007461	5.61357	1.47885e-11	3.16529e-09
ENSGACG00000006905	-4.63479	1.50126e-11	3.16529e-09
ENSGACG00000006646	6.86169	2.74801e-11	5.4098e-09
ENSGACG00000005769	1.44269e+08	1.10783e-10	2.1082e-08
ENSGACG00000014406	4.94346	1.48843e-10	2.74111e-08
ENSGACG00000017678	6.60961	1.88341e-10	3.36011e-08
ENSGACG00000010000	-4.10436	1.25367e-09	2.16885e-07
ENSGACG00000013259	-4.3117	1.61966e-09	2.7196e-07
ENSGACG00000001224	-4.7362	1.79415e-09	2.92652e-07
ENSGACG00000004833	-4.81088	2.60822e-09	4.1362e-07
ENSGACG00000012834	-3.84208	2.72401e-09	4.20308e-07
ENSGACG00000001828	-4.65809	3.12994e-09	4.64491e-07
ENSGACG00000017355	-1.44269e+08	3.17308e-09	4.64491e-07
ENSGACG00000019945	-3.92239	3.37172e-09	4.81229e-07
ENSGACG00000004497	4.28967	4.29061e-09	5.97441e-07
ENSGACG00000003243	-3.96312	4.43703e-09	6.03119e-07
ENSGACG00000005947	-3.73527	6.99906e-09	9.29248e-07
ENSGACG00000008037	-3.71362	7.90549e-09	1.02574e-06
ENSGACG00000015856	4.26107	1.13468e-08	1.43954e-06
ENSGACG00000009801	-4.14684	1.29804e-08	1.61098e-06
ENSGACG00000004750	-3.55273	1.34936e-08	1.63904e-06
ENSGACG00000016338	4.58417	1.38579e-08	1.64823e-06
ENSGACG00000019980	-3.72121	1.42644e-08	1.66195e-06
ENSGACG00000016740	1.44269e+08	1.73434e-08	1.98027e-06
ENSGACG00000006205	-3.81068	2.59559e-08	2.90554e-06
ENSGACG00000010600	-3.71861	2.94053e-08	3.22837e-06
ENSGACG00000004463	5.77667	8.75546e-08	9.43112e-06
ENSGACG00000015857	3.32187	1.42192e-07	1.50328e-05
ENSGACG00000001573	1.44269e+08	1.78964e-07	1.8033e-05
ENSGACG00000017663	1.44269e+08	1.79037e-07	1.8033e-05
ENSGACG00000017982	3.22488	1.82043e-07	1.8033e-05
ENSGACG00000012562	-4.10353	1.83204e-07	1.8033e-05
ENSGACG00000000700	1.44269e+08	2.35959e-07	2.28321e-05
ENSGACG00000004615	-4.17789	2.56962e-07	2.44499e-05
ENSGACG00000010640	1.44269e+08	2.92676e-07	2.73916e-05
ENSGACG00000003565	3.27491	3.08066e-07	2.82795e-05
ENSGACG00000014527	-3.14884	3.1207e-07	2.82795e-05
ENSGACG00000002132	-4.51377	3.31041e-07	2.95299e-05
ENSGACG00000007182	-3.27651	3.8306e-07	3.36445e-05
ENSGACG00000016168	-3.14482	3.90497e-07	3.3778e-05
ENSGACG00000018725	-3.17432	4.19155e-07	3.57158e-05
ENSGACG00000013443	-3.34971	4.29626e-07	3.60696e-05
ENSGACG00000007581	-3.31756	4.89806e-07	4.05262e-05
ENSGACG00000013884	-3.23865	5.69594e-07	4.64545e-05
ENSGACG00000018348	-3.35201	6.40585e-07	5.15085e-05
ENSGACG00000015474	5.46543	6.64775e-07	5.27111e-05
ENSGACG00000020626	-3.82962	6.77222e-07	5.29624e-05
ENSGACG00000017484	-3.11047	6.90755e-07	5.32908e-05
ENSGACG00000009454	-3.52164	7.1122e-07	5.41381e-05
ENSGACG00000007521	-3.81758	7.54489e-07	5.6676e-05
ENSGACG00000017908	3.79593	8.4862e-07	6.21125e-05
ENSGACG00000007781	-4.00468	8.42801e-07	6.21125e-05
ENSGACG00000016580	-3.85837	9.93496e-07	7.17958e-05
ENSGACG00000014922	-3.622	1.11212e-06	7.93633e-05
ENSGACG00000014099	1.44269e+08	1.13523e-06	8.00127e-05
ENSGACG00000007518	-2.98891	1.50977e-06	0.000105113
ENSGACG00000002703	-3.13282	1.53372e-06	0.000105494
ENSGACG00000005968	-3.22216	1.73858e-06	0.000116129
ENSGACG00000013129	-3.34415	1.74936e-06	0.000116129
ENSGACG00000001689	-3.46646	1.74018e-06	0.000116129
ENSGACG00000000675	-3.10206	1.80693e-06	0.000118572
ENSGACG00000020230	2.96034	2.08213e-06	0.00013445
ENSGACG00000017536	-1.44269e+08	2.09599e-06	0.00013445
ENSGACG00000001966	-2.89016	2.22084e-06	0.00013955
ENSGACG00000020341	-3.10466	2.22438e-06	0.00013955
ENSGACG00000016991	3.97847	2.28771e-06	0.000140683
ENSGACG00000012144	-4.00787	2.29174e-06	0.000140683
ENSGACG00000005599	-3.0735	2.33027e-06	0.000141526
ENSGACG00000006241	-2.92982	2.61272e-06	0.000157011
ENSGACG00000009589	-3.15508	2.75593e-06	0.000163892
ENSGACG00000003652	3.29364	3.427e-06	0.000201698
ENSGACG00000003621	-3.93571	3.63101e-06	0.000211525
ENSGACG00000009282	-3.31533	3.80102e-06	0.000219192
ENSGACG00000003593	3.31845	4.32777e-06	0.000247072
ENSGACG00000009688	4.11012	4.66374e-06	0.000263617
ENSGACG00000012954	-2.83589	4.71534e-06	0.00026392
ENSGACG00000004275	-2.8733	4.83317e-06	0.000267889
ENSGACG00000003202	-5.09174	6.20023e-06	0.000340357
ENSGACG00000013710	-3.68148	6.65716e-06	0.000361959
ENSGACG00000005228	3.26478	6.778e-06	0.000365053
ENSGACG00000004803	-3.07509	7.07955e-06	0.000377731
ENSGACG00000010242	5.02402	7.3645e-06	0.000387769
ENSGACG00000006172	-3.00653	7.40353e-06	0.000387769
ENSGACG00000016998	4.34948	7.72724e-06	0.000401044
ENSGACG00000013272	2.72752	8.11513e-06	0.000413654
ENSGACG00000004430	-3.79888	8.0547e-06	0.000413654
ENSGACG00000007500	-2.68909	8.28187e-06	0.000418418
ENSGACG00000008360	-3.04116	1.01094e-05	0.000506267
ENSGACG00000014559	-2.66317	1.06235e-05	0.000527389
ENSGACG00000013727	-4.29711	1.13183e-05	0.000557038
ENSGACG00000011113	2.9915	1.23299e-05	0.000601637
ENSGACG00000014705	-4.95855	1.27582e-05	0.00061726
ENSGACG00000010759	-2.8639	1.69931e-05	0.000815238
ENSGACG00000016093	2.94636	1.85879e-05	0.000884317
ENSGACG00000010059	-3.50164	2.02344e-05	0.000954696
ENSGACG00000011258	2.84964	2.14693e-05	0.00100466
ENSGACG00000002997	-2.55321	2.36944e-05	0.00109977
ENSGACG00000008482	-3.6201	2.40287e-05	0.00110629
ENSGACG00000010218	-2.71699	2.48433e-05	0.00112983
ENSGACG00000012510	-3.82994	2.49359e-05	0.00112983
ENSGACG00000008801	-2.76405	2.53572e-05	0.00113988
ENSGACG00000007608	-1.44269e+08	3.02992e-05	0.00135139
ENSGACG00000007752	2.74789	3.14451e-05	0.00139163
ENSGACG00000018823	-3.20088	3.85388e-05	0.00169245
ENSGACG00000001455	-2.87096	3.90737e-05	0.00170284
ENSGACG00000000824	2.75947	4.02878e-05	0.00174245
ENSGACG00000015555	-2.57085	4.26154e-05	0.00182926
ENSGACG00000014196	-2.47921	4.79885e-05	0.00202938
ENSGACG00000007176	-2.49167	4.79313e-05	0.00202938
ENSGACG00000002748	2.59598	4.86998e-05	0.00204432
ENSGACG00000017702	-2.4189	5.06223e-05	0.00210951
ENSGACG00000006285	2.87285	5.19963e-05	0.00215107
ENSGACG00000001387	2.85379	5.39675e-05	0.00221655
ENSGACG00000007448	-2.53385	5.88912e-05	0.0024015
ENSGACG00000009094	-3.30966	6.41739e-05	0.00259836
ENSGACG00000006313	-2.45711	6.96941e-05	0.002802
ENSGACG00000012860	1.44269e+08	7.06684e-05	0.0028213
ENSGACG00000016568	-4.64219	7.13557e-05	0.00282896
ENSGACG00000004196	-3.62778	7.4978e-05	0.00295207
ENSGACG00000000858	-2.91033	7.77633e-05	0.00304076
ENSGACG00000014447	2.49234	0.000100935	0.00392
ENSGACG00000009681	-2.36033	0.000112123	0.00429604
ENSGACG00000006060	-2.67447	0.000111871	0.00429604
ENSGACG00000019780	1.44269e+08	0.000125789	0.00478752
ENSGACG00000015411	2.34872	0.000126644	0.00478815
ENSGACG00000013959	4.50053	0.000129214	0.00485318
ENSGACG00000003732	1.44269e+08	0.000132912	0.00492725
ENSGACG00000019250	4.50413	0.000132703	0.00492725
ENSGACG00000013880	3.50708	0.000142335	0.0052089
ENSGACG00000013511	-2.52214	0.000141868	0.0052089
ENSGACG00000011456	-2.26377	0.000148154	0.00535323
ENSGACG00000002519	-2.84354	0.000147978	0.00535323
ENSGACG00000017438	-2.28099	0.000152007	0.00545792
ENSGACG00000017759	-3.28129	0.00015891	0.0056701
ENSGACG00000014057	-2.45363	0.000161022	0.00570977
ENSGACG00000020663	-1.44269e+08	0.000163478	0.0057611
ENSGACG00000020885	-2.77825	0.000167374	0.00586219
ENSGACG00000010466	-2.32823	0.000169331	0.00589457
ENSGACG00000018695	-2.48878	0.000175003	0.00605509
ENSGACG00000019287	-2.22152	0.000181336	0.00623642
ENSGACG00000004528	2.45902	0.000186242	0.0063289
ENSGACG00000009444	-2.29376	0.000186029	0.0063289
ENSGACG00000016730	1.44269e+08	0.000192551	0.00650459
ENSGACG00000005596	-2.90295	0.00021508	0.0072229
ENSGACG00000016271	-4.38597	0.000224907	0.00750872
ENSGACG00000008590	-2.72641	0.00022761	0.00755481
ENSGACG00000013681	-2.37704	0.000233972	0.00767669
ENSGACG00000017647	-2.81831	0.000232737	0.00767669
ENSGACG00000020929	-2.29666	0.000248224	0.00809778
ENSGACG00000004973	-1.44269e+08	0.000260074	0.00843617
ENSGACG00000002666	2.85815	0.000270509	0.00872507
ENSGACG00000017611	-2.25986	0.000272336	0.00873464
ENSGACG00000009200	2.60052	0.000274249	0.00874686
ENSGACG00000012633	-2.53997	0.000276469	0.00876866
ENSGACG00000014582	-3.17238	0.000288703	0.00910611
ENSGACG00000016222	-2.59818	0.000310478	0.00973911
ENSGACG00000004700	-2.30354	0.00031503	0.0098279
ENSGACG00000013141	-2.33463	0.000321404	0.00997226
ENSGACG00000015896	-2.21335	0.000326677	0.0100635
ENSGACG00000015073	-2.35481	0.000327869	0.0100635
ENSGACG00000017684	-2.41825	0.000336209	0.0102643
ENSGACG00000007507	2.12959	0.00035128	0.0106288
ENSGACG00000007747	-3.14056	0.000351872	0.0106288
ENSGACG00000014009	-2.2224	0.000361421	0.0108598
ENSGACG00000008278	-2.98292	0.000369713	0.0110507
ENSGACG00000012446	-2.24175	0.000375135	0.0111544
ENSGACG00000016479	-2.98272	0.000379755	0.0112333
ENSGACG00000008997	1.44269e+08	0.00038832	0.0114274
ENSGACG00000011790	4.26454	0.000395503	0.0115791
ENSGACG00000003626	1.44269e+08	0.000410307	0.0118343
ENSGACG00000006767	-2.17247	0.000406771	0.0118343
ENSGACG00000011387	-2.26231	0.000411031	0.0118343
ENSGACG00000006713	-2.61194	0.000412511	0.0118343
ENSGACG00000004701	-2.25692	0.000433429	0.0123722
ENSGACG00000016890	-2.27542	0.000446921	0.0126939
ENSGACG00000003895	-2.07579	0.000454365	0.0128414
ENSGACG00000017218	-2.2138	0.00046757	0.0130851
ENSGACG00000013497	-2.40836	0.000467036	0.0130851
ENSGACG00000014744	2.42264	0.000474903	0.0132255
ENSGACG00000007727	-2.08208	0.000489948	0.0135782
ENSGACG00000007506	-2.9129	0.000507939	0.0140088
ENSGACG00000018492	2.87476	0.000573742	0.0157476
ENSGACG00000012229	1.44269e+08	0.000601867	0.0164405
ENSGACG00000019142	-2.01764	0.000605651	0.016465
ENSGACG00000005303	-1.44269e+08	0.00061717	0.0166987
ENSGACG00000014431	-2.14708	0.000624834	0.0168263
ENSGACG00000007933	2.1024	0.000633193	0.0169714
ENSGACG00000019680	-2.19978	0.000650437	0.0172714
ENSGACG00000012797	-1.44269e+08	0.000650152	0.0172714
ENSGACG00000014139	2.47283	0.000700803	0.0185226
ENSGACG00000002825	-2.26269	0.000705395	0.0185581
ENSGACG00000019108	-4.13396	0.000713325	0.0186806
ENSGACG00000004194	2.08125	0.000737073	0.0192144
ENSGACG00000002749	4.08602	0.000760202	0.0197272
ENSGACG00000010469	-2.02619	0.000768953	0.0198294
ENSGACG00000013626	-2.54319	0.000774558	0.0198294
ENSGACG00000016045	-3.16645	0.000772921	0.0198294
ENSGACG00000017541	1.44269e+08	0.000778068	0.0198303
ENSGACG00000012781	-2.0196	0.000796499	0.0202098
ENSGACG00000010806	-3.16508	0.000803882	0.0203069
ENSGACG00000017341	-1.98466	0.000843547	0.0211391
ENSGACG00000004128	-2.07438	0.00084423	0.0211391
ENSGACG00000017850	1.44269e+08	0.000875887	0.0216887
ENSGACG00000015629	2.94748	0.000876927	0.0216887
ENSGACG00000003899	-2.62415	0.000877577	0.0216887
ENSGACG00000009648	1.44269e+08	0.000882557	0.0217178
ENSGACG00000008140	-1.98821	0.000894579	0.0218255
ENSGACG00000001926	-2.81175	0.000894582	0.0218255
ENSGACG00000001125	-2.0619	0.000914671	0.0222207
ENSGACG00000011410	-2.50437	0.000931125	0.0225245
ENSGACG00000019424	-2.13871	0.000948089	0.0228381
ENSGACG00000007190	-2.49529	0.000974568	0.0233773
ENSGACG00000018642	-2.2476	0.00101934	0.0242958
ENSGACG00000014719	-3.4155	0.00102137	0.0242958
ENSGACG00000001911	2.6724	0.00103294	0.0244692
ENSGACG00000018908	-3.09756	0.00105407	0.0248665
ENSGACG00000019254	-2.39519	0.00107136	0.0251703
ENSGACG00000001027	-3.40704	0.00109627	0.0256499
ENSGACG00000006213	1.44269e+08	0.00112167	0.0261373
ENSGACG00000011104	-3.3877	0.00112673	0.0261483
ENSGACG00000010069	-3.07857	0.00113686	0.0262766
ENSGACG00000009171	1.90176	0.00115836	0.0265585
ENSGACG00000020625	-1.90142	0.0011549	0.0265585
ENSGACG00000009369	-2.6377	0.00119242	0.0272302
ENSGACG00000005168	-2.33932	0.00120748	0.0274641
ENSGACG00000013902	1.8862	0.00124703	0.0281677
ENSGACG00000006393	-2.36462	0.00124828	0.0281677
ENSGACG00000020006	-2.03792	0.00127364	0.0286267
ENSGACG00000008582	-3.05598	0.00128405	0.0287475
ENSGACG00000020272	3.94073	0.0013109	0.029234
ENSGACG00000008839	-1.90087	0.00133629	0.0294551
ENSGACG00000008445	-1.9982	0.0013295	0.0294551
ENSGACG00000011107	-2.24724	0.001332	0.0294551
ENSGACG00000002200	-2.41865	0.00140413	0.0308315
ENSGACG00000019801	-1.95509	0.00141218	0.0308894
ENSGACG00000003697	-3.93577	0.00148931	0.0324522
ENSGACG00000007290	-2.10093	0.00152671	0.0331407
ENSGACG00000003303	-2.82158	0.00156394	0.0338202
ENSGACG00000020432	-2.34901	0.00163139	0.0351457
ENSGACG00000018367	-2.80233	0.00168099	0.0360782
ENSGACG00000009706	-1.88792	0.00174289	0.0372664
ENSGACG00000004591	-1.9006	0.00176185	0.0375314
ENSGACG00000006492	-1.86639	0.00178786	0.0379439
ENSGACG00000002887	-2.2253	0.00183453	0.0387901
ENSGACG00000014597	-1.96566	0.00186906	0.0393743
ENSGACG00000020026	-1.96482	0.00188112	0.0394827
ENSGACG00000009738	-2.40852	0.00192335	0.0402213
ENSGACG00000009287	-1.91036	0.00195505	0.040735
ENSGACG00000012018	-2.11776	0.00201981	0.0419312
ENSGACG00000002733	-2.94475	0.00204008	0.0420874
ENSGACG00000007419	-1.44269e+08	0.00204208	0.0420874
ENSGACG00000005278	-2.94338	0.00205715	0.0422455
ENSGACG00000002137	1.44269e+08	0.00208249	0.0426127
ENSGACG00000004552	2.31209	0.00220107	0.0447821
ENSGACG00000015229	-2.74813	0.0022042	0.0447821
ENSGACG00000006255	1.44269e+08	0.00227047	0.0459649
ENSGACG00000020795	-1.81565	0.00228248	0.0460448
ENSGACG00000016687	2.22761	0.00233719	0.0469825
ENSGACG00000020601	-1.92743	0.00240518	0.0481795
ENSGACG00000004250	1.44269e+08	0.00243773	0.0484912
ENSGACG00000015595	-2.01832	0.00243364	0.0484912
ENSGACG00000003641	1.83018	0.00248367	0.0492337
ENSGACG00000003908	1.88068	0.00249919	0.0493699
ENSGACG00000015537	-1.75734	0.00253191	0.0498437

## Sheet: ControlTo1stExp_RiverOnly
ENSEMBLid	logFC	PValue	FDR
ENSGACG00000002132	-1.44269e+08	1.23402e-20	7.04504e-17
ENSGACG00000005785	1.44269e+08	3.61544e-19	1.03203e-15
ENSGACG00000001522	6.86207	5.60629e-18	1.06688e-14
ENSGACG00000006609	7.14959	6.09861e-17	8.70424e-14
ENSGACG00000016899	-8.08741	3.70928e-16	4.23526e-13
ENSGACG00000018350	-6.81882	1.29026e-15	1.22768e-12
ENSGACG00000014487	-6.68769	4.24513e-15	3.46221e-12
ENSGACG00000005769	1.44269e+08	7.11931e-15	4.98124e-12
ENSGACG00000011387	-5.63936	7.85272e-15	4.98124e-12
ENSGACG00000000563	-1.44269e+08	8.95492e-15	5.11236e-12
ENSGACG00000018599	6.91373	1.53258e-14	7.91674e-12
ENSGACG00000007461	5.80357	1.66406e-14	7.91674e-12
ENSGACG00000002955	5.22359	2.14383e-14	8.74222e-12
ENSGACG00000014784	-5.60824	2.10814e-14	8.74222e-12
ENSGACG00000007422	5.2651	5.72596e-14	2.04309e-11
ENSGACG00000009280	-5.00441	5.38437e-14	2.04309e-11
ENSGACG00000006646	6.07972	1.00173e-13	3.36406e-11
ENSGACG00000010219	6.28917	1.31302e-13	4.16446e-11
ENSGACG00000007657	-5.08005	1.588e-13	4.77151e-11
ENSGACG00000008037	-4.85432	1.75022e-13	4.99601e-11
ENSGACG00000017663	6.00808	1.88452e-13	5.12321e-11
ENSGACG00000009409	4.98308	2.00591e-13	5.20535e-11
ENSGACG00000017678	6.20224	2.80541e-13	5.93187e-11
ENSGACG00000013895	-4.78085	2.80366e-13	5.93187e-11
ENSGACG00000005947	-4.85345	2.5346e-13	5.93187e-11
ENSGACG00000001673	-4.87528	2.5748e-13	5.93187e-11
ENSGACG00000016890	-5.1584	2.70676e-13	5.93187e-11
ENSGACG00000014406	5.39764	3.36733e-13	6.86574e-11
ENSGACG00000007176	-4.75643	4.74279e-13	9.33676e-11
ENSGACG00000010464	-6.14106	5.3011e-13	1.0088e-10
ENSGACG00000007727	4.91573	1.27921e-12	2.35581e-10
ENSGACG00000006059	-4.67383	1.42165e-12	2.53632e-10
ENSGACG00000016730	1.44269e+08	2.0034e-12	3.36395e-10
ENSGACG00000007071	-5.09949	1.96317e-12	3.36395e-10
ENSGACG00000006172	-5.03164	3.57556e-12	5.83224e-10
ENSGACG00000007581	-4.72552	4.6295e-12	7.34161e-10
ENSGACG00000002887	-6.99709	4.82502e-12	7.44487e-10
ENSGACG00000015402	-4.48055	5.33061e-12	8.00854e-10
ENSGACG00000004833	-5.43515	6.68937e-12	9.79221e-10
ENSGACG00000010640	6.92813	7.19293e-12	1.00157e-09
ENSGACG00000019980	-4.55548	7.0628e-12	1.00157e-09
ENSGACG00000001224	-4.93376	8.25759e-12	1.12244e-09
ENSGACG00000012427	5.79684	8.95675e-12	1.18916e-09
ENSGACG00000016967	-1.44269e+08	9.27174e-12	1.20301e-09
ENSGACG00000004198	5.15588	9.80089e-12	1.24341e-09
ENSGACG00000006905	-4.50536	1.03697e-11	1.28697e-09
ENSGACG00000019615	-5.78814	1.07229e-11	1.30248e-09
ENSGACG00000001828	-5.7195	1.93266e-11	2.29866e-09
ENSGACG00000000675	-4.41747	2.13605e-11	2.48872e-09
ENSGACG00000006229	-4.78352	4.56219e-11	5.20911e-09
ENSGACG00000010643	-4.40389	5.42361e-11	6.07126e-09
ENSGACG00000003975	-5.55497	7.56274e-11	8.30302e-09
ENSGACG00000003491	-5.14567	7.80057e-11	8.40254e-09
ENSGACG00000000700	6.62131	8.52409e-11	9.01186e-09
ENSGACG00000015206	-4.24195	8.93355e-11	9.27302e-09
ENSGACG00000004840	-5.89082	1.03804e-10	1.05824e-08
ENSGACG00000001425	-6.60557	1.21473e-10	1.21665e-08
ENSGACG00000012834	-4.07415	1.35728e-10	1.31334e-08
ENSGACG00000017759	-5.85717	1.34312e-10	1.31334e-08
ENSGACG00000006489	-5.24502	1.40734e-10	1.33908e-08
ENSGACG00000010000	4.6361	1.44261e-10	1.35014e-08
ENSGACG00000003243	-4.42915	1.90485e-10	1.754e-08
ENSGACG00000016845	-5.42682	2.22564e-10	2.01685e-08
ENSGACG00000016991	5.37413	2.82266e-10	2.5179e-08
ENSGACG00000013443	-4.19012	3.07135e-10	2.69759e-08
ENSGACG00000004920	-4.67523	3.14889e-10	2.72379e-08
ENSGACG00000007397	1.44269e+08	3.34518e-10	2.85039e-08
ENSGACG00000003380	5.2666	6.53982e-10	5.49056e-08
ENSGACG00000017708	1.44269e+08	9.88365e-10	8.17764e-08
ENSGACG00000009648	1.44269e+08	1.01457e-09	8.27454e-08
ENSGACG00000014559	-3.76482	1.047e-09	8.41873e-08
ENSGACG00000010600	-4.00661	1.12863e-09	8.94911e-08
ENSGACG00000004803	-4.14443	1.16842e-09	9.13769e-08
ENSGACG00000013259	-4.17929	1.2339e-09	9.51934e-08
ENSGACG00000004430	-4.38459	1.27135e-09	9.67751e-08
ENSGACG00000005459	-4.67715	1.3272e-09	9.96975e-08
ENSGACG00000019945	-3.82931	1.3994e-09	1.03755e-07
ENSGACG00000017611	-3.8179	1.62168e-09	1.18695e-07
ENSGACG00000001108	-3.83884	1.68038e-09	1.21434e-07
ENSGACG00000010193	-4.92233	1.87555e-09	1.33844e-07
ENSGACG00000012935	-6.22371	2.33927e-09	1.64875e-07
ENSGACG00000012954	4.05151	2.75368e-09	1.91716e-07
ENSGACG00000015927	-4.48293	2.81785e-09	1.9382e-07
ENSGACG00000016271	-1.44269e+08	2.85782e-09	1.9423e-07
ENSGACG00000012609	-6.19707	2.90338e-09	1.95005e-07
ENSGACG00000013640	4.35052	3.87312e-09	2.57112e-07
ENSGACG00000012144	-6.13952	4.11691e-09	2.70154e-07
ENSGACG00000004700	-4.3403	4.86574e-09	3.15665e-07
ENSGACG00000001966	-3.57018	5.41211e-09	3.47165e-07
ENSGACG00000011782	-4.15441	5.58369e-09	3.54192e-07
ENSGACG00000012446	-4.31867	5.66256e-09	3.55248e-07
ENSGACG00000018379	-5.01294	5.82187e-09	3.61272e-07
ENSGACG00000019977	-3.91621	6.54487e-09	4.0177e-07
ENSGACG00000006376	4.96771	6.73694e-09	4.09161e-07
ENSGACG00000002502	-4.96383	7.91337e-09	4.75552e-07
ENSGACG00000014848	-6.03615	9.40774e-09	5.59466e-07
ENSGACG00000000877	-5.30619	1.02182e-08	6.01396e-07
ENSGACG00000018489	-4.4139	1.05336e-08	6.13636e-07
ENSGACG00000016966	-1.44269e+08	1.27715e-08	7.36491e-07
ENSGACG00000000687	4.63966	1.38049e-08	7.88123e-07
ENSGACG00000015383	-4.37397	1.48149e-08	8.37411e-07
ENSGACG00000008110	5.93211	1.53358e-08	8.58355e-07
ENSGACG00000003444	-5.95948	1.65197e-08	9.15641e-07
ENSGACG00000016740	4.61497	1.6946e-08	9.3024e-07
ENSGACG00000001469	-4.8478	1.99138e-08	1.08274e-06
ENSGACG00000018348	-3.70831	2.12616e-08	1.14512e-06
ENSGACG00000017166	-3.58431	2.51419e-08	1.34145e-06
ENSGACG00000007518	-3.41353	3.3738e-08	1.78343e-06
ENSGACG00000000878	-4.77002	3.69575e-08	1.93569e-06
ENSGACG00000009589	-3.59069	4.50049e-08	2.33575e-06
ENSGACG00000020626	-3.88214	4.66956e-08	2.40167e-06
ENSGACG00000007521	-4.3345	4.77985e-08	2.43644e-06
ENSGACG00000016009	-3.46512	4.94013e-08	2.45245e-06
ENSGACG00000010069	-5.81004	4.91682e-08	2.45245e-06
ENSGACG00000001912	-1.44269e+08	4.88133e-08	2.45245e-06
ENSGACG00000002703	-3.55889	5.74446e-08	2.82716e-06
ENSGACG00000004750	-3.24795	6.11978e-08	2.98614e-06
ENSGACG00000007312	-4.29779	6.70992e-08	3.24635e-06
ENSGACG00000015778	4.0518	7.01747e-08	3.36662e-06
ENSGACG00000006539	4.62744	8.09339e-08	3.85043e-06
ENSGACG00000006087	-5.01467	8.69381e-08	4.1019e-06
ENSGACG00000006713	-3.52816	8.8473e-08	4.1401e-06
ENSGACG00000005148	-4.98292	1.06647e-07	4.94997e-06
ENSGACG00000012900	5.64173	1.14368e-07	5.26552e-06
ENSGACG00000009094	-3.99576	1.20696e-07	5.51241e-06
ENSGACG00000014243	-4.95539	1.29579e-07	5.87118e-06
ENSGACG00000014616	-3.2254	1.51832e-07	6.82525e-06
ENSGACG00000009454	-3.96423	1.54407e-07	6.88679e-06
ENSGACG00000016998	1.44269e+08	1.57862e-07	6.98631e-06
ENSGACG00000005545	-4.33244	1.66916e-07	7.33016e-06
ENSGACG00000018541	-3.42203	1.68457e-07	7.34137e-06
ENSGACG00000014527	-3.11766	1.80556e-07	7.80903e-06
ENSGACG00000002748	-3.65106	2.0901e-07	8.9717e-06
ENSGACG00000014582	-5.59071	2.20955e-07	9.41366e-06
ENSGACG00000017702	-3.08645	2.2362e-07	9.45662e-06
ENSGACG00000006834	-4.87402	2.34658e-07	9.85047e-06
ENSGACG00000007781	-3.99264	2.45437e-07	1.02277e-05
ENSGACG00000013681	-3.27944	2.8624e-07	1.18307e-05
ENSGACG00000011104	-1.44269e+08	2.88048e-07	1.18307e-05
ENSGACG00000003783	-1.44269e+08	3.28044e-07	1.33772e-05
ENSGACG00000018823	-3.71936	3.37897e-07	1.36812e-05
ENSGACG00000010059	-4.07193	3.42172e-07	1.37568e-05
ENSGACG00000013884	-3.25051	3.74729e-07	1.49603e-05
ENSGACG00000007165	3.54611	3.91069e-07	1.55043e-05
ENSGACG00000019695	-4.78517	4.33952e-07	1.70857e-05
ENSGACG00000007238	-4.38734	5.32559e-07	2.08245e-05
ENSGACG00000010192	-5.43633	5.95148e-07	2.31136e-05
ENSGACG00000020168	3.74288	6.53794e-07	2.50504e-05
ENSGACG00000004652	-2.98847	6.51598e-07	2.50504e-05
ENSGACG00000010201	-3.07542	7.43394e-07	2.82936e-05
ENSGACG00000017573	-3.05195	7.82441e-07	2.95825e-05
ENSGACG00000011893	-3.18611	8.02416e-07	3.01381e-05
ENSGACG00000004785	3.79393	8.39967e-07	3.13423e-05
ENSGACG00000006838	-3.59282	8.7092e-07	3.22863e-05
ENSGACG00000000858	-4.66573	9.11857e-07	3.35858e-05
ENSGACG00000020069	-3.08544	1.01386e-06	3.71034e-05
ENSGACG00000003467	-3.62338	1.04048e-06	3.78351e-05
ENSGACG00000005043	-1.44269e+08	1.0569e-06	3.81889e-05
ENSGACG00000015560	-1.44269e+08	1.08918e-06	3.91079e-05
ENSGACG00000011783	3.47805	1.13628e-06	4.05437e-05
ENSGACG00000018035	-4.27754	1.16666e-06	4.13693e-05
ENSGACG00000002371	-5.32916	1.20173e-06	4.235e-05
ENSGACG00000010421	4.0135	1.21093e-06	4.24123e-05
ENSGACG00000004938	-1.44269e+08	1.25458e-06	4.34086e-05
ENSGACG00000010698	-1.44269e+08	1.25458e-06	4.34086e-05
ENSGACG00000007448	-3.00915	1.3317e-06	4.446e-05
ENSGACG00000018484	-3.87768	1.32908e-06	4.446e-05
ENSGACG00000017151	-4.03625	1.29442e-06	4.446e-05
ENSGACG00000003202	-4.61621	1.31124e-06	4.446e-05
ENSGACG00000018551	-5.31855	1.3196e-06	4.446e-05
ENSGACG00000017536	-1.44269e+08	1.30976e-06	4.446e-05
ENSGACG00000004286	-5.31271	1.36274e-06	4.52319e-05
ENSGACG00000006241	-2.90496	1.39804e-06	4.61354e-05
ENSGACG00000014822	-4.59636	1.47225e-06	4.83051e-05
ENSGACG00000004615	-3.56667	1.53962e-06	5.02267e-05
ENSGACG00000011100	-3.40672	1.64332e-06	5.33052e-05
ENSGACG00000018138	-4.22856	1.66343e-06	5.36527e-05
ENSGACG00000018695	-3.32506	1.68312e-06	5.39828e-05
ENSGACG00000019424	-3.09077	1.72093e-06	5.48871e-05
ENSGACG00000013111	-4.2097	1.86256e-06	5.90742e-05
ENSGACG00000020432	-3.81989	1.88954e-06	5.95988e-05
ENSGACG00000013727	-4.5524	2.00021e-06	6.27428e-05
ENSGACG00000004467	4.50615	2.01256e-06	6.27854e-05
ENSGACG00000007569	3.35285	2.06266e-06	6.39985e-05
ENSGACG00000013129	-3.46536	2.09495e-06	6.4649e-05
ENSGACG00000017868	-4.17095	2.34483e-06	7.19712e-05
ENSGACG00000010218	-3.02492	2.41178e-06	7.32385e-05
ENSGACG00000011811	-3.44316	2.40305e-06	7.32385e-05
ENSGACG00000006516	-5.20324	2.55804e-06	7.72691e-05
ENSGACG00000001504	-3.33879	2.61575e-06	7.85965e-05
ENSGACG00000002475	-3.06518	3.10559e-06	9.28262e-05
ENSGACG00000001926	-5.16029	3.33976e-06	9.93055e-05
ENSGACG00000013674	-3.1718	3.45611e-06	0.000102233
ENSGACG00000013141	3.42426	3.54038e-06	0.000104186
ENSGACG00000017438	-2.77469	3.68028e-06	0.000107747
ENSGACG00000012633	-3.32984	3.70902e-06	0.000108035
ENSGACG00000015411	4.05824	3.74309e-06	0.000108185
ENSGACG00000006808	-1.44269e+08	3.75208e-06	0.000108185
ENSGACG00000020341	-2.92382	3.90425e-06	0.000112007
ENSGACG00000019683	-3.58452	4.36107e-06	0.000124487
ENSGACG00000016580	-4.42773	4.39439e-06	0.000124814
ENSGACG00000020609	-4.41295	4.7654e-06	0.000134681
ENSGACG00000018725	3.10594	4.8327e-06	0.000135911
ENSGACG00000018091	-3.4726	4.99692e-06	0.000139158
ENSGACG00000013103	-1.44269e+08	4.97864e-06	0.000139158
ENSGACG00000012439	-3.28601	5.11681e-06	0.000141613
ENSGACG00000017272	-3.83012	5.13466e-06	0.000141613
ENSGACG00000009282	-3.32508	5.26032e-06	0.000144381
ENSGACG00000020006	-2.84569	5.54947e-06	0.000151588
ENSGACG00000015857	3.08284	5.61637e-06	0.000152685
ENSGACG00000008736	-2.64872	5.72378e-06	0.000154867
ENSGACG00000007367	-3.44216	6.17002e-06	0.000166154
ENSGACG00000001943	-5.04042	6.71296e-06	0.000179926
ENSGACG00000000372	3.96342	6.88751e-06	0.000183065
ENSGACG00000010046	-2.8033	6.8942e-06	0.000183065
ENSGACG00000001858	-4.35087	7.10299e-06	0.000187736
ENSGACG00000003819	-5.03572	7.16128e-06	0.000188404
ENSGACG00000004758	-2.81216	7.27922e-06	0.000190629
ENSGACG00000016568	-1.44269e+08	8.1621e-06	0.000212774
ENSGACG00000016602	-2.75633	8.24361e-06	0.000213922
ENSGACG00000009138	-3.96926	8.7465e-06	0.000225684
ENSGACG00000019501	-1.44269e+08	8.77593e-06	0.000225684
ENSGACG00000008759	-4.31629	8.83716e-06	0.000226239
ENSGACG00000005929	-4.30047	9.02941e-06	0.000230129
ENSGACG00000001496	-4.29498	9.89188e-06	0.00025099
ENSGACG00000020230	2.64405	1.01129e-05	0.000255463
ENSGACG00000013666	3.26232	1.02414e-05	0.000257569
ENSGACG00000016429	-3.13366	1.04032e-05	0.000260491
ENSGACG00000003565	4.22047	1.10299e-05	0.000274976
ENSGACG00000014828	-4.95693	1.10785e-05	0.000274987
ENSGACG00000014217	-3.43406	1.15397e-05	0.000285195
ENSGACG00000011456	-2.5767	1.1619e-05	0.000285917
ENSGACG00000006313	-2.62672	1.25919e-05	0.000308529
ENSGACG00000013511	-3.06519	1.26913e-05	0.000309636
ENSGACG00000020037	-4.929	1.32962e-05	0.000323013
ENSGACG00000010759	-2.90854	1.34732e-05	0.000325925
ENSGACG00000003738	-4.23993	1.36553e-05	0.000327556
ENSGACG00000010455	-1.44269e+08	1.36265e-05	0.000327556
ENSGACG00000011712	-4.91223	1.44226e-05	0.000344514
ENSGACG00000008590	-2.93911	1.67928e-05	0.000398524
ENSGACG00000011746	-3.28773	1.68233e-05	0.000398524
ENSGACG00000002375	-2.52624	1.80984e-05	0.000426959
ENSGACG00000004196	1.44269e+08	1.82602e-05	0.000427245
ENSGACG00000009130	-1.44269e+08	1.82529e-05	0.000427245
ENSGACG00000019287	-2.49303	1.86461e-05	0.000434492
ENSGACG00000013490	-4.17099	2.01465e-05	0.000467546
ENSGACG00000004537	-3.8311	2.06423e-05	0.000477113
ENSGACG00000009738	-3.17686	2.12073e-05	0.000488196
ENSGACG00000004275	-2.57048	2.14087e-05	0.000490852
ENSGACG00000009444	-2.57148	2.16698e-05	0.000494852
ENSGACG00000013824	-3.11194	2.1917e-05	0.000498504
ENSGACG00000013497	-2.83279	2.23252e-05	0.000505772
ENSGACG00000015680	-2.48576	2.29788e-05	0.000516479
ENSGACG00000008784	-1.44269e+08	2.29766e-05	0.000516479
ENSGACG00000003899	-3.43811	2.3533e-05	0.000526863
ENSGACG00000014705	-4.80303	2.54228e-05	0.000566948
ENSGACG00000008278	-3.56045	2.65061e-05	0.000588807
ENSGACG00000019142	-2.43562	2.72913e-05	0.000603899
ENSGACG00000010242	1.44269e+08	2.845e-05	0.000627108
ENSGACG00000017232	-2.72496	2.92963e-05	0.000643279
ENSGACG00000001689	-2.80101	3.10487e-05	0.000679147
ENSGACG00000017809	-3.27395	3.22704e-05	0.000703175
ENSGACG00000001455	-2.73855	3.38742e-05	0.000735315
ENSGACG00000010469	-2.46199	3.44886e-05	0.000745816
ENSGACG00000008134	-4.07455	3.50802e-05	0.000755746
ENSGACG00000000801	-4.04956	3.96886e-05	0.000851812
ENSGACG00000017861	-2.41419	4.11262e-05	0.000879361
ENSGACG00000008124	-2.9212	4.21698e-05	0.000898312
ENSGACG00000017341	-2.40158	4.29698e-05	0.000911901
ENSGACG00000020272	-3.06642	4.31272e-05	0.000911901
ENSGACG00000004701	-2.62586	4.47313e-05	0.000942329
ENSGACG00000004128	-2.59217	4.54989e-05	0.000954976
ENSGACG00000008995	-2.55051	4.64044e-05	0.000970413
ENSGACG00000006255	1.44269e+08	4.74554e-05	0.000988769
ENSGACG00000019152	-1.44269e+08	4.77566e-05	0.000991428
ENSGACG00000003621	-3.31373	4.84529e-05	0.00100224
ENSGACG00000006767	-2.44426	4.96126e-05	0.00102252
ENSGACG00000019393	-3.11269	4.98469e-05	0.00102365
ENSGACG00000015595	-2.65371	5.01303e-05	0.00102579
ENSGACG00000017349	-1.44269e+08	5.1233e-05	0.0010446
ENSGACG00000000830	-4.00294	5.16113e-05	0.00104857
ENSGACG00000020625	-2.33686	5.20569e-05	0.00105388
ENSGACG00000014583	-3.64806	5.63348e-05	0.00113645
ENSGACG00000015073	-2.58603	5.82103e-05	0.00117015
ENSGACG00000004575	-3.43415	5.9438e-05	0.00119064
ENSGACG00000017484	-2.44011	6.13342e-05	0.0012241
ENSGACG00000018452	-4.64127	6.15374e-05	0.0012241
ENSGACG00000012018	-2.73195	6.31106e-05	0.00124906
ENSGACG00000018183	-4.63511	6.32298e-05	0.00124906
ENSGACG00000015896	-2.4356	6.3468e-05	0.00124944
ENSGACG00000006060	-2.81289	6.37759e-05	0.00125119
ENSGACG00000020842	-2.7778	6.59329e-05	0.00128908
ENSGACG00000020885	-2.8382	6.85466e-05	0.00133561
ENSGACG00000019680	-2.60304	7.39252e-05	0.00143551
ENSGACG00000012521	4.54084	7.53917e-05	0.00145902
ENSGACG00000014008	4.52685	8.0193e-05	0.0015467
ENSGACG00000005116	-3.03344	8.06524e-05	0.00155032
ENSGACG00000002107	-1.44269e+08	8.18506e-05	0.00156807
ENSGACG00000019111	-1.44269e+08	8.47314e-05	0.00161783
ENSGACG00000001286	-3.57525	8.58553e-05	0.00163383
ENSGACG00000016505	-3.21306	8.9481e-05	0.00169717
ENSGACG00000001113	2.3799	9.40838e-05	0.00177856
ENSGACG00000014208	-2.28415	9.55188e-05	0.00179973
ENSGACG00000015549	-2.2397	9.84403e-05	0.00184082
ENSGACG00000016593	-2.34075	9.8667e-05	0.00184082
ENSGACG00000013626	-2.82119	9.86319e-05	0.00184082
ENSGACG00000002377	3.82739	0.000100276	0.00186357
ENSGACG00000009950	-2.28769	0.00010054	0.00186357
ENSGACG00000009323	-3.54528	0.000102535	0.00189312
ENSGACG00000001476	-4.54904	0.000102797	0.00189312
ENSGACG00000004041	3.80222	0.000112718	0.00206915
ENSGACG00000019254	-2.89708	0.000115004	0.00210436
ENSGACG00000020929	-2.334	0.000117837	0.00214931
ENSGACG00000007506	-3.52225	0.000118468	0.00215393
ENSGACG00000002357	-2.8945	0.000121214	0.00219687
ENSGACG00000006393	1.44269e+08	0.000130031	0.00234921
ENSGACG00000009801	-2.77089	0.000130544	0.00235104
ENSGACG00000014057	-2.44725	0.000132883	0.00238563
ENSGACG00000005754	-4.48189	0.000135891	0.00243198
ENSGACG00000009681	-2.27082	0.000140737	0.00251084
ENSGACG00000014431	-2.31275	0.000142928	0.00254199
ENSGACG00000004417	-2.24666	0.000147151	0.00260443
ENSGACG00000015229	-3.26424	0.000147352	0.00260443
ENSGACG00000009535	-4.46587	0.000154442	0.00272132
ENSGACG00000006365	3.06407	0.000163137	0.0028657
ENSGACG00000010386	-2.62656	0.000165934	0.00289812
ENSGACG00000000696	-2.99562	0.000165999	0.00289812
ENSGACG00000013639	-1.44269e+08	0.000167529	0.00291592
ENSGACG00000017831	2.66051	0.00017202	0.00298499
ENSGACG00000020601	-2.36766	0.000182026	0.00314905
ENSGACG00000000951	4.35503	0.000184478	0.00317347
ENSGACG00000003429	4.35476	0.000184549	0.00317347
ENSGACG00000008203	-2.7093	0.000190206	0.00326091
ENSGACG00000018220	4.34483	0.000192252	0.00328124
ENSGACG00000007836	-2.33059	0.000192541	0.00328124
ENSGACG00000004515	-2.13958	0.000196356	0.00333629
ENSGACG00000017683	1.44269e+08	0.000199951	0.00337923
ENSGACG00000013800	-2.39248	0.000200067	0.00337923
ENSGACG00000014719	-3.73841	0.000203977	0.00343511
ENSGACG00000018344	-4.39512	0.000205317	0.00344752
ENSGACG00000009633	-3.21072	0.000207341	0.00347129
ENSGACG00000012643	-2.13769	0.000215219	0.00358218
ENSGACG00000011683	-3.73713	0.000214806	0.00358218
ENSGACG00000008839	-2.15275	0.000217902	0.00361289
ENSGACG00000001093	-2.22272	0.00021833	0.00361289
ENSGACG00000007500	-2.12389	0.000219935	0.00362893
ENSGACG00000017218	-2.24515	0.000221375	0.00364216
ENSGACG00000014528	-3.72562	0.000225635	0.00370159
ENSGACG00000009940	2.31912	0.000230213	0.00376586
ENSGACG00000003593	2.88918	0.00023627	0.00381036
ENSGACG00000017485	2.29847	0.000236087	0.00381036
ENSGACG00000004591	-2.16774	0.000235863	0.00381036
ENSGACG00000002023	-2.26873	0.000234924	0.00381036
ENSGACG00000019740	-3.17838	0.000234906	0.00381036
ENSGACG00000019822	-2.83496	0.000237108	0.00381309
ENSGACG00000017192	-2.4262	0.000239861	0.00384653
ENSGACG00000003056	-2.18441	0.000243522	0.00389431
ENSGACG00000010466	-2.22372	0.000245057	0.00390791
ENSGACG00000017028	-2.11181	0.000251465	0.00399893
ENSGACG00000004427	-2.46162	0.000257672	0.00407997
ENSGACG00000008360	-2.47687	0.000257991	0.00407997
ENSGACG00000008092	-2.90436	0.000263269	0.00415195
ENSGACG00000004973	-1.44269e+08	0.000269084	0.00423196
ENSGACG00000008263	-2.68822	0.000272954	0.00428103
ENSGACG00000011410	-2.49108	0.000276302	0.00430986
ENSGACG00000005168	-2.64351	0.000276242	0.00430986
ENSGACG00000000824	3.09946	0.000281503	0.00437902
ENSGACG00000002536	1.44269e+08	0.000283938	0.0044049
ENSGACG00000005475	1.44269e+08	0.000287273	0.00443255
ENSGACG00000010114	1.44269e+08	0.000287273	0.00443255
ENSGACG00000020665	2.17839	0.00028963	0.00445687
ENSGACG00000011116	-2.63554	0.000291183	0.00446872
ENSGACG00000012348	-2.27896	0.000297062	0.00454672
ENSGACG00000014336	-2.50394	0.000300558	0.00457569
ENSGACG00000007488	-2.73046	0.000299865	0.00457569
ENSGACG00000012612	-2.25493	0.000304068	0.00460458
ENSGACG00000008688	-4.31103	0.000303708	0.00460458
ENSGACG00000008725	-4.3056	0.000310104	0.00468356
ENSGACG00000004843	-3.12148	0.000324748	0.00489179
ENSGACG00000001681	-2.28686	0.000327493	0.00492015
ENSGACG00000009512	-2.97416	0.000329859	0.00494268
ENSGACG00000012510	-3.30741	0.000341302	0.00510077
ENSGACG00000016594	-3.31323	0.000344731	0.00513856
ENSGACG00000009965	-3.3077	0.000352998	0.00524809
ENSGACG00000000825	-2.26612	0.000373955	0.00554522
ENSGACG00000019406	2.11543	0.000377155	0.00557819
ENSGACG00000014597	-2.28104	0.000380955	0.00561983
ENSGACG00000011817	-2.41536	0.000386282	0.00568373
ENSGACG00000020795	-2.06294	0.000387724	0.00569027
ENSGACG00000019993	-2.75078	0.000392603	0.00574711
ENSGACG00000013324	-1.44269e+08	0.000398332	0.00580121
ENSGACG00000017990	-1.44269e+08	0.000398332	0.00580121
ENSGACG00000009107	-4.25275	0.00040518	0.00588593
ENSGACG00000011810	-2.31945	0.000417879	0.006055
ENSGACG00000019717	1.44269e+08	0.000422207	0.00608682
ENSGACG00000005413	-2.36216	0.000421146	0.00608682
ENSGACG00000012520	-2.27193	0.000425546	0.00611951
ENSGACG00000010847	-2.92167	0.000444115	0.00637049
ENSGACG00000018357	-1.44269e+08	0.000453165	0.00648401
ENSGACG00000000724	-2.10165	0.000460232	0.00656867
ENSGACG00000000987	-4.21764	0.000461783	0.00657436
ENSGACG00000020653	4.1495	0.000465117	0.00660536
ENSGACG00000011539	-2.28407	0.000467851	0.00661128
ENSGACG00000017784	-2.71505	0.000467717	0.00661128
ENSGACG00000020220	2.10108	0.000475846	0.00670767
ENSGACG00000014944	2.24153	0.000489807	0.00688746
ENSGACG00000012194	-2.70282	0.000504845	0.00708148
ENSGACG00000002825	-2.28569	0.000507528	0.00710167
ENSGACG00000010245	-2.3815	0.000510829	0.00713037
ENSGACG00000013233	-2.23011	0.000513251	0.0071467
ENSGACG00000015434	-4.19847	0.000532011	0.00738991
ENSGACG00000007419	-4.19755	0.000533789	0.0073966
ENSGACG00000016168	2.09287	0.000541369	0.00746931
ENSGACG00000007959	-1.97821	0.000541652	0.00746931
ENSGACG00000017706	2.0986	0.000546254	0.00750573
ENSGACG00000014965	-1.98122	0.000546923	0.00750573
ENSGACG00000004625	2.11345	0.000592057	0.00810564
ENSGACG00000000045	-3.52451	0.000601991	0.00822193
ENSGACG00000018797	-4.16143	0.000607764	0.00828097
ENSGACG00000005599	-2.21506	0.000620096	0.00842887
ENSGACG00000012797	-1.44269e+08	0.00062214	0.00843658
ENSGACG00000007608	-4.14985	0.000633717	0.0085732
ENSGACG00000005641	-2.98877	0.000648471	0.00875206
ENSGACG00000011557	-2.65556	0.000669213	0.00901071
ENSGACG00000011909	-2.44598	0.000677451	0.0090957
ENSGACG00000001942	-3.49383	0.000678713	0.0090957
ENSGACG00000002935	-2.04238	0.000681448	0.00911098
ENSGACG00000003840	-3.49182	0.00068429	0.0091276
ENSGACG00000011895	-4.12041	0.000703555	0.00936269
ENSGACG00000008467	-1.44269e+08	0.000710224	0.00940758
ENSGACG00000001653	-1.44269e+08	0.000710224	0.00940758
ENSGACG00000009568	1.94585	0.000714788	0.00943505
ENSGACG00000019625	-2.0343	0.000715603	0.00943505
ENSGACG00000001420	-1.44269e+08	0.000717816	0.00944242
ENSGACG00000012617	-2.15376	0.000739603	0.00970665
ENSGACG00000007509	-1.94246	0.00075438	0.00987788
ENSGACG00000017138	-2.50999	0.000764051	0.00998161
ENSGACG00000016058	-3.45703	0.000784162	0.010221
ENSGACG00000017982	1.9509	0.000814344	0.0105902
ENSGACG00000003271	2.35226	0.000818254	0.0106168
ENSGACG00000002292	-3.45475	0.000834146	0.0107727
ENSGACG00000001068	-4.09254	0.000835931	0.0107727
ENSGACG00000004338	-4.09349	0.000833167	0.0107727
ENSGACG00000001974	-2.02899	0.00084234	0.0108309
ENSGACG00000000121	3.07188	0.000850607	0.0109126
ENSGACG00000011854	-2.09506	0.000861911	0.0109933
ENSGACG00000009527	-2.3999	0.000862674	0.0109933
ENSGACG00000010806	-3.43272	0.00086123	0.0109933
ENSGACG00000003230	-2.02187	0.0008919	0.0113404
ENSGACG00000015499	-1.88123	0.000927428	0.011766
ENSGACG00000004897	2.62466	0.000942491	0.0119306
ENSGACG00000004882	1.87394	0.000989607	0.0124792
ENSGACG00000012182	-2.46225	0.000990203	0.0124792
ENSGACG00000014000	-1.9273	0.00099362	0.0124947
ENSGACG00000013658	-2.03618	0.000996916	0.0125086
ENSGACG00000014196	-1.89746	0.00103896	0.0129507
ENSGACG00000006276	-2.88658	0.00103823	0.0129507
ENSGACG00000000851	-3.09013	0.00103569	0.0129507
ENSGACG00000006800	-3.07704	0.00104846	0.0130407
ENSGACG00000014009	-1.97123	0.00106926	0.0132705
ENSGACG00000003263	-1.96307	0.00112823	0.0139719
ENSGACG00000003450	-2.02265	0.00116519	0.0143984
ENSGACG00000013329	1.8741	0.00120302	0.0148337
ENSGACG00000001387	2.38178	0.00122462	0.0150386
ENSGACG00000007061	1.90212	0.0012249	0.0150386
ENSGACG00000004331	-3.36541	0.00123546	0.0151357
ENSGACG00000004528	3.29518	0.00125429	0.0153335
ENSGACG00000013081	2.1432	0.00127288	0.0155275
ENSGACG00000011107	-2.2358	0.0012813	0.0155969
ENSGACG00000009334	-1.44269e+08	0.00129483	0.015728
ENSGACG00000003883	2.79349	0.00129914	0.0157469
ENSGACG00000013563	-2.29177	0.00130299	0.01576
ENSGACG00000008603	-2.35955	0.00132285	0.0159328
ENSGACG00000007962	-3.98037	0.00132247	0.0159328
ENSGACG00000000276	-3.97852	0.0013307	0.0159936
ENSGACG00000009755	-2.59801	0.00133698	0.0160354
ENSGACG00000007290	-2.19397	0.00142414	0.0170449
ENSGACG00000008232	1.44269e+08	0.0014622	0.0174638
ENSGACG00000006855	-1.80989	0.00147724	0.0176066
ENSGACG00000004130	1.44269e+08	0.00148658	0.0176497
ENSGACG00000017684	2.76132	0.00148704	0.0176497
ENSGACG00000020509	1.44269e+08	0.00150016	0.017695
ENSGACG00000020081	-3.00767	0.0014981	0.017695
ENSGACG00000016224	-3.31349	0.00149438	0.017695
ENSGACG00000010223	-1.80501	0.00150465	0.0177114
ENSGACG00000014653	2.00986	0.00152178	0.0178667
ENSGACG00000019370	-1.85026	0.0015241	0.0178667
ENSGACG00000014532	-2.48738	0.00153856	0.0179624
ENSGACG00000002146	-2.79953	0.00153837	0.0179624
ENSGACG00000002666	1.44269e+08	0.00154975	0.018034
ENSGACG00000015555	-2.10532	0.001551	0.018034
ENSGACG00000008496	-1.79121	0.00155865	0.0180861
ENSGACG00000003983	-1.93554	0.00156588	0.0181331
ENSGACG00000013749	-2.48706	0.00157106	0.0181562
ENSGACG00000012242	-2.66333	0.00160045	0.0184446
ENSGACG00000004145	-2.78957	0.00160247	0.0184446
ENSGACG00000013911	-3.30816	0.00161467	0.0185476
ENSGACG00000019043	3.23445	0.00162397	0.018617
ENSGACG00000002519	-2.46797	0.00164295	0.0187968
ENSGACG00000003207	-2.04338	0.00165305	0.0188745
ENSGACG00000007250	-1.80546	0.00169736	0.0193418
ENSGACG00000003879	1.86273	0.00175146	0.0199185
ENSGACG00000011095	1.94048	0.00178316	0.0201985
ENSGACG00000005968	-2.11349	0.00178188	0.0201985
ENSGACG00000017482	-1.7701	0.00179423	0.0202836
ENSGACG00000011452	-2.04698	0.00186714	0.0210662
ENSGACG00000004186	-2.03781	0.00187125	0.0210709
ENSGACG00000011935	-2.62058	0.00191286	0.0214971
ENSGACG00000005444	-1.78078	0.00191852	0.0215183
ENSGACG00000002553	-1.82588	0.00195411	0.0218746
ENSGACG00000005506	-1.83895	0.00200301	0.0223781
ENSGACG00000012853	-2.94212	0.00201223	0.0224372
ENSGACG00000011295	-1.92511	0.00201713	0.0224479
ENSGACG00000019097	-1.7516	0.00208523	0.0230262
ENSGACG00000002997	-1.76056	0.00208211	0.0230262
ENSGACG00000009161	-1.78619	0.00208518	0.0230262
ENSGACG00000003211	-3.86621	0.00207404	0.0230262
ENSGACG00000004029	-1.76658	0.00210026	0.0231475
ENSGACG00000019023	3.77722	0.00213516	0.0234563
ENSGACG00000008482	-2.92599	0.0021365	0.0234563
ENSGACG00000019847	-1.74291	0.00215643	0.0236297
ENSGACG00000003720	2.37962	0.00216728	0.0237031
ENSGACG00000000256	-2.72889	0.0021877	0.0238807
ENSGACG00000010679	1.82793	0.00219994	0.0239684
ENSGACG00000006831	-3.84563	0.00221054	0.024038
ENSGACG00000017297	-1.44269e+08	0.00221997	0.0240947
ENSGACG00000019364	-2.91493	0.00222681	0.0241231
ENSGACG00000009511	-3.84161	0.00223799	0.0241983
ENSGACG00000003276	2.5423	0.00224374	0.0242146
ENSGACG00000019236	-1.44269e+08	0.00228484	0.0246116
ENSGACG00000019477	-2.20016	0.00236282	0.0254037
ENSGACG00000001514	1.44269e+08	0.00237031	0.0254363
ENSGACG00000000644	-1.44269e+08	0.00242038	0.0259248
ENSGACG00000007718	-2.23885	0.00244121	0.0260991
ENSGACG00000018685	1.44269e+08	0.00244654	0.0261071
ENSGACG00000005246	-3.81024	0.00246689	0.0262752
ENSGACG00000011518	1.44269e+08	0.00249995	0.0265777
ENSGACG00000020754	2.23903	0.00251554	0.0266937
ENSGACG00000013980	-1.44269e+08	0.00252361	0.0267297
ENSGACG00000001353	-1.89827	0.00253627	0.026814
ENSGACG00000009838	1.72073	0.00255793	0.0269726
ENSGACG00000010010	-1.44269e+08	0.00256072	0.0269726
ENSGACG00000001911	1.44269e+08	0.00261622	0.0275064
ENSGACG00000011981	1.89984	0.00264632	0.0277208
ENSGACG00000001379	-1.87363	0.00264623	0.0277208
ENSGACG00000004963	1.87319	0.00267399	0.0278573
ENSGACG00000017237	-1.79876	0.00267253	0.0278573
ENSGACG00000014815	-3.18161	0.00266897	0.0278573
ENSGACG00000012969	-3.17235	0.00275359	0.0286343
ENSGACG00000020467	-2.35861	0.00285201	0.0296038
ENSGACG00000001466	2.03342	0.0028857	0.0298287
ENSGACG00000006548	1.8034	0.00288934	0.0298287
ENSGACG00000010744	-2.85744	0.00288116	0.0298287
ENSGACG00000019163	2.07646	0.00290849	0.0299181
ENSGACG00000001677	1.75342	0.00290523	0.0299181
ENSGACG00000003626	2.79062	0.00298702	0.0306707
ENSGACG00000004713	-1.80782	0.00303187	0.0310754
ENSGACG00000004469	1.71473	0.0030494	0.0311989
ENSGACG00000006492	-1.71093	0.00306532	0.0313057
ENSGACG00000008586	1.86357	0.00307299	0.031328
ENSGACG00000008035	1.67492	0.00309503	0.0314965
ENSGACG00000015255	1.73355	0.00310642	0.0315562
ENSGACG00000000633	-1.9176	0.00313675	0.0318077
ENSGACG00000007643	3.66821	0.00316323	0.0320193
ENSGACG00000008834	-1.77792	0.00319773	0.0323112
ENSGACG00000008860	1.76996	0.00324968	0.0327781
ENSGACG00000020026	-1.78822	0.00338737	0.0340854
ENSGACG00000008666	-2.16469	0.00339122	0.0340854
ENSGACG00000001389	-1.72521	0.00343622	0.034477
ENSGACG00000015957	-1.64171	0.00359864	0.0360329
ENSGACG00000002644	-3.71177	0.00360392	0.0360329
ENSGACG00000015161	-1.66784	0.00365695	0.0364796
ENSGACG00000009874	-2.38096	0.00366137	0.0364796
ENSGACG00000009188	-2.07159	0.00369605	0.0367609
ENSGACG00000009931	-1.88258	0.00373193	0.0370532
ENSGACG00000003414	1.72369	0.00376287	0.0372901
ENSGACG00000003973	-3.09699	0.00376885	0.0372901
ENSGACG00000022584	1.44269e+08	0.00383281	0.0376717
ENSGACG00000006070	3.02043	0.00382897	0.0376717
ENSGACG00000016585	1.71654	0.00383382	0.0376717
ENSGACG00000003191	-1.80271	0.00382993	0.0376717
ENSGACG00000009767	-1.83242	0.00386332	0.0378869
ENSGACG00000016454	-1.85824	0.00387563	0.0378869
ENSGACG00000001301	-3.08849	0.00387388	0.0378869
ENSGACG00000020494	1.6435	0.00392761	0.0383295
ENSGACG00000007622	1.44269e+08	0.00394408	0.0384126
ENSGACG00000001929	1.64973	0.00394959	0.0384126
ENSGACG00000017247	-1.63618	0.00396796	0.0385257
ENSGACG00000006098	1.44269e+08	0.00402998	0.0390262
ENSGACG00000019437	-2.76298	0.00403319	0.0390262
ENSGACG00000016526	1.69615	0.00405075	0.0391298
ENSGACG00000008928	-2.0844	0.00415022	0.040023
ENSGACG00000013156	-3.06553	0.00417033	0.0400966
ENSGACG00000006488	-1.44269e+08	0.0041719	0.0400966
ENSGACG00000009487	2.9923	0.00420821	0.0403776
ENSGACG00000007489	1.76389	0.00423568	0.040573
ENSGACG00000011964	-1.71812	0.00426716	0.040806
ENSGACG00000012104	-1.44269e+08	0.00428604	0.0408497
ENSGACG00000002796	-1.44269e+08	0.00428604	0.0408497
ENSGACG00000007179	2.12071	0.00433254	0.0412241
ENSGACG00000015724	-3.0511	0.00437248	0.0415349
ENSGACG00000017764	-1.44269e+08	0.00440228	0.0417485
ENSGACG00000015483	-1.44269e+08	0.00442349	0.0418801
ENSGACG00000019175	1.6965	0.00444254	0.0419308
ENSGACG00000015645	-3.04595	0.00444353	0.0419308
ENSGACG00000017462	-1.63315	0.00450367	0.0423583
ENSGACG00000000810	-1.44269e+08	0.00450062	0.0423583
ENSGACG00000002244	-1.44269e+08	0.00451981	0.0424402
ENSGACG00000009640	1.6206	0.00458061	0.0428882
ENSGACG00000010924	-1.44269e+08	0.00458255	0.0428882
ENSGACG00000006731	-1.44269e+08	0.00464108	0.0433648
ENSGACG00000007565	-2.03167	0.00465552	0.0434287
ENSGACG00000017832	2.37074	0.00474951	0.0442332
ENSGACG00000009601	1.65152	0.00477961	0.044335
ENSGACG00000018936	1.65127	0.00477902	0.044335
ENSGACG00000017885	-2.41813	0.00479151	0.044335
ENSGACG00000019108	-1.44269e+08	0.0047902	0.044335
ENSGACG00000003049	1.64762	0.0048218	0.0445431
ENSGACG00000005022	-2.05341	0.00486377	0.0448583
ENSGACG00000007615	-1.75754	0.00490747	0.0451883
ENSGACG00000008582	-3.01011	0.00497936	0.0457764
ENSGACG00000011294	-1.89217	0.00503096	0.0461765
ENSGACG00000002053	-1.71894	0.00513433	0.0470496
ENSGACG00000010146	2.18249	0.00519999	0.0475749
ENSGACG00000006473	1.86151	0.00527609	0.0481939
ENSGACG00000017637	-2.29188	0.00532324	0.0485469
ENSGACG00000014270	-1.84024	0.00534282	0.0485973
ENSGACG00000001027	-2.21467	0.00534579	0.0485973
ENSGACG00000018693	-1.62009	0.00545528	0.0495138
ENSGACG00000006110	-1.88327	0.00550851	0.0499176

## Sheet: 1stExpTo2ndExp_LakeOnly
ENSEMBLid	logFC	PValue	FDR
ENSGACG00000006034	-7.61638	1.79306e-31	1.02366e-27
ENSGACG00000003467	-6.95681	8.18762e-29	1.67987e-25
ENSGACG00000013639	-7.40927	8.82746e-29	1.67987e-25
ENSGACG00000009883	-6.87472	1.44303e-27	2.05957e-24
ENSGACG00000018674	-7.45019	2.71284e-26	3.09752e-23
ENSGACG00000006029	-6.54161	3.34162e-26	3.17955e-23
ENSGACG00000002955	-6.91765	1.50914e-24	1.23081e-21
ENSGACG00000009409	-6.85376	1.49258e-23	1.06514e-20
ENSGACG00000020636	-7.27398	1.85275e-23	1.15662e-20
ENSGACG00000013533	-6.12394	2.02596e-23	1.15662e-20
ENSGACG00000009637	-6.40796	1.57842e-21	8.192e-19
ENSGACG00000020473	-6.81379	4.83234e-21	2.29899e-18
ENSGACG00000001522	-6.87718	1.98365e-20	8.71126e-18
ENSGACG00000000362	-6.18378	1.5411e-18	6.28439e-16
ENSGACG00000012427	-7.76641	1.39589e-17	5.31277e-15
ENSGACG00000016874	-6.13351	1.49096e-17	5.31994e-15
ENSGACG00000011877	-6.49289	4.45653e-17	1.49661e-14
ENSGACG00000019365	-6.47877	5.22823e-17	1.65822e-14
ENSGACG00000015857	-4.85858	2.4971e-16	7.50314e-14
ENSGACG00000012900	-5.72354	3.12092e-16	8.90867e-14
ENSGACG00000003705	-5.59133	3.94994e-16	1.07382e-13
ENSGACG00000003565	-5.00922	6.44896e-16	1.6735e-13
ENSGACG00000004198	-6.56669	1.51584e-15	3.76258e-13
ENSGACG00000010219	-4.63435	4.91121e-15	1.16825e-12
ENSGACG00000020104	-6.3774	1.52725e-14	3.48764e-12
ENSGACG00000014535	-6.34177	2.21574e-14	4.86525e-12
ENSGACG00000004497	-5.30611	3.40106e-14	7.19136e-12
ENSGACG00000015856	-5.59946	5.0594e-14	1.03158e-11
ENSGACG00000010870	-5.09362	1.04231e-13	2.05191e-11
ENSGACG00000015411	-4.44729	1.7709e-13	3.37002e-11
ENSGACG00000020168	-6.86608	2.29188e-13	4.22075e-11
ENSGACG00000015448	-5.25588	2.83029e-13	5.04942e-11
ENSGACG00000015488	-5.22523	3.89428e-13	6.7371e-11
ENSGACG00000007397	-1.44269e+08	4.51017e-13	7.57311e-11
ENSGACG00000011977	-4.1189	3.94308e-12	6.43173e-10
ENSGACG00000004949	-4.97425	4.27252e-12	6.7755e-10
ENSGACG00000016168	-4.51923	6.88864e-12	1.0629e-09
ENSGACG00000018599	-6.44165	1.59278e-11	2.39294e-09
ENSGACG00000010421	-6.43532	1.69795e-11	2.48553e-09
ENSGACG00000004528	-4.47544	6.69417e-11	9.55425e-09
ENSGACG00000011113	-4.47431	6.86459e-11	9.55853e-09
ENSGACG00000007569	-4.86896	7.68696e-11	1.04488e-08
ENSGACG00000007507	-3.51855	7.91854e-11	1.05132e-08
ENSGACG00000011258	-4.28571	9.19681e-11	1.19329e-08
ENSGACG00000003652	-4.51754	1.24083e-10	1.5742e-08
ENSGACG00000010146	-4.22177	1.61026e-10	1.99847e-08
ENSGACG00000013666	-3.62005	5.33723e-10	6.37008e-08
ENSGACG00000017982	-3.26279	5.38131e-10	6.37008e-08
ENSGACG00000004467	-6.05759	5.4674e-10	6.37008e-08
ENSGACG00000011783	-3.68179	6.81191e-10	7.77784e-08
ENSGACG00000007182	-1.44269e+08	1.37094e-09	1.53464e-07
ENSGACG00000017708	-5.19239	1.53796e-09	1.6885e-07
ENSGACG00000015778	-5.15613	2.10663e-09	2.2692e-07
ENSGACG00000016338	-3.95765	2.3953e-09	2.53237e-07
ENSGACG00000004785	-3.71313	3.2863e-09	3.41118e-07
ENSGACG00000000687	-5.1026	3.41114e-09	3.47754e-07
ENSGACG00000013640	-3.85031	5.37242e-09	5.38091e-07
ENSGACG00000010242	-1.44269e+08	1.13468e-08	1.11688e-06
ENSGACG00000000372	-4.57363	1.21933e-08	1.17986e-06
ENSGACG00000000824	-3.53173	1.86235e-08	1.77202e-06
ENSGACG00000000148	1.44269e+08	2.16004e-08	2.02159e-06
ENSGACG00000013902	-2.84798	3.03593e-08	2.7955e-06
ENSGACG00000016093	-3.46847	3.5935e-08	3.25639e-06
ENSGACG00000002666	-4.82196	4.87399e-08	4.34775e-06
ENSGACG00000012562	3.85327	5.79877e-08	5.0931e-06
ENSGACG00000006539	-1.44269e+08	7.12657e-08	6.15036e-06
ENSGACG00000007727	-3.16215	7.21797e-08	6.15036e-06
ENSGACG00000004463	-4.37237	8.89825e-08	7.4706e-06
ENSGACG00000003173	-4.33472	1.0544e-07	8.72399e-06
ENSGACG00000005228	-3.42539	1.17205e-07	9.55888e-06
ENSGACG00000003593	-3.38587	1.3237e-07	1.06437e-05
ENSGACG00000014139	-4.04869	1.51498e-07	1.20125e-05
ENSGACG00000001911	-5.39664	1.64762e-07	1.28853e-05
ENSGACG00000006807	-2.69744	1.77756e-07	1.37137e-05
ENSGACG00000015474	-4.65971	1.93869e-07	1.47573e-05
ENSGACG00000001573	-5.35485	2.56711e-07	1.92837e-05
ENSGACG00000012954	-3.34848	2.80774e-07	2.08174e-05
ENSGACG00000006376	-3.2424	3.21506e-07	2.35318e-05
ENSGACG00000013272	-2.64154	3.31715e-07	2.39717e-05
ENSGACG00000009622	-2.57652	4.58601e-07	3.27269e-05
ENSGACG00000013895	-2.75858	6.0711e-07	4.25191e-05
ENSGACG00000009688	-3.89338	6.10714e-07	4.25191e-05
ENSGACG00000008110	-1.44269e+08	7.68432e-07	5.28552e-05
ENSGACG00000006903	-5.15958	8.40859e-07	5.71484e-05
ENSGACG00000015629	-5.09769	1.55331e-06	0.000104327
ENSGACG00000006494	-2.78233	1.78648e-06	0.000118593
ENSGACG00000016477	-1.44269e+08	1.98016e-06	0.000129939
ENSGACG00000014154	5.01175	2.23056e-06	0.000144708
ENSGACG00000010000	-4.92281	3.80169e-06	0.000243864
ENSGACG00000017684	-1.44269e+08	4.55116e-06	0.000288695
ENSGACG00000004041	-2.94606	5.04887e-06	0.000316747
ENSGACG00000009676	3.10071	5.88312e-06	0.000365073
ENSGACG00000007752	-2.54614	6.07986e-06	0.000373225
ENSGACG00000004160	-4.88334	6.59737e-06	0.000400685
ENSGACG00000013386	-2.82236	8.38953e-06	0.00049919
ENSGACG00000005975	1.44269e+08	8.39415e-06	0.00049919
ENSGACG00000007179	-3.11214	9.56275e-06	0.000562822
ENSGACG00000017678	-2.63957	9.82471e-06	0.00057234
ENSGACG00000005785	-2.4771	1.02957e-05	0.00059372
ENSGACG00000003491	-4.0725	1.13677e-05	0.000648981
ENSGACG00000009865	-2.56948	1.17051e-05	0.000661627
ENSGACG00000020653	-3.30256	1.27198e-05	0.000711934
ENSGACG00000018054	-2.42801	1.36863e-05	0.000758593
ENSGACG00000004840	-4.71105	1.4537e-05	0.000797995
ENSGACG00000013880	-3.6841	1.5135e-05	0.000822912
ENSGACG00000017908	-2.56689	2.01607e-05	0.00108582
ENSGACG00000018725	-2.54607	2.3492e-05	0.00125342
ENSGACG00000005825	-3.19268	2.40202e-05	0.00126973
ENSGACG00000000121	-2.88723	2.70105e-05	0.0014147
ENSGACG00000000700	-3.32463	3.0065e-05	0.00156037
ENSGACG00000006646	-2.37104	3.44476e-05	0.00177172
ENSGACG00000009633	-3.54973	3.6942e-05	0.00188305
ENSGACG00000019605	-3.25899	5.18991e-05	0.00262205
ENSGACG00000017383	-2.10201	5.59042e-05	0.00279962
ENSGACG00000013918	-1.99019	6.11967e-05	0.00303802
ENSGACG00000008035	-1.98188	7.08774e-05	0.00348827
ENSGACG00000019023	-1.44269e+08	7.17839e-05	0.00350269
ENSGACG00000014099	-3.44121	7.6115e-05	0.00368255
ENSGACG00000005929	-3.20893	7.91402e-05	0.00379674
ENSGACG00000017373	-2.19184	9.00594e-05	0.00428458
ENSGACG00000006609	-2.1257	0.000108444	0.00511657
ENSGACG00000002887	-1.44269e+08	0.000128409	0.00600893
ENSGACG00000019250	-3.68776	0.000135368	0.00628307
ENSGACG00000015005	-4.32863	0.000158731	0.00730803
ENSGACG00000017831	-2.46451	0.000166533	0.00760591
ENSGACG00000005688	-1.44269e+08	0.000179694	0.00814185
ENSGACG00000016011	-2.28227	0.000206596	0.00928706
ENSGACG00000007461	-1.96896	0.000219586	0.00979389
ENSGACG00000007643	-3.00381	0.000227147	0.0100526
ENSGACG00000008583	-2.15264	0.000248993	0.0109346
ENSGACG00000007422	-1.8631	0.000255024	0.011114
ENSGACG00000002835	1.81782	0.000266117	0.0115096
ENSGACG00000004591	-2.18468	0.000304117	0.0130542
ENSGACG00000017541	-1.44269e+08	0.000311237	0.0132601
ENSGACG00000006205	-3.44201	0.000412352	0.0174379
ENSGACG00000020249	-1.44269e+08	0.000431864	0.0181288
ENSGACG00000017340	-2.89073	0.000444465	0.0185216
ENSGACG00000005020	-2.61792	0.000448109	0.0185381
ENSGACG00000016427	-1.76375	0.000504597	0.0207248
ENSGACG00000014744	-2.04294	0.000510258	0.0208076
ENSGACG00000010738	-1.44269e+08	0.000520484	0.0210741
ENSGACG00000006837	-1.87994	0.000657438	0.0263491
ENSGACG00000000665	-2.48814	0.000659997	0.0263491
ENSGACG00000009280	-1.92288	0.000712509	0.028248
ENSGACG00000002668	-2.07862	0.000781536	0.030771
ENSGACG00000020875	-1.44269e+08	0.000838501	0.0327877
ENSGACG00000009487	-1.44269e+08	0.000946557	0.0366478
ENSGACG00000002137	-1.44269e+08	0.000950056	0.0366478
ENSGACG00000003429	-2.46355	0.00108289	0.0414914
ENSGACG00000020280	-3.92085	0.0010948	0.0416682
ENSGACG00000010678	-2.69771	0.00126709	0.0479062

## Sheet: 1stExpTo2ndExp_RiverOnly
ENSEMBLid	logFC	PValue	FDR
ENSGACG00000005785	-6.97571	2.08475e-18	1.19018e-14
ENSGACG00000017678	-5.53239	7.51895e-14	2.14628e-10
ENSGACG00000006646	-4.98695	3.22182e-13	6.13113e-10
ENSGACG00000006609	-4.44206	1.69868e-12	2.42444e-09
ENSGACG00000016730	-6.76398	2.22369e-12	2.53901e-09
ENSGACG00000014784	4.66574	2.89357e-12	2.75323e-09
ENSGACG00000007461	-4.17347	1.17228e-11	9.56082e-09
ENSGACG00000013259	4.21508	4.20307e-11	2.99941e-08
ENSGACG00000010640	-5.03012	5.50889e-11	3.45801e-08
ENSGACG00000017663	-4.22601	6.05712e-11	3.45801e-08
ENSGACG00000000700	-5.12835	2.13782e-10	1.10953e-07
ENSGACG00000005769	-3.93754	2.66515e-09	1.26795e-06
ENSGACG00000007422	-3.35314	4.06875e-09	1.78681e-06
ENSGACG00000016991	-3.83889	1.63703e-08	6.67559e-06
ENSGACG00000012834	3.11466	2.86639e-08	1.09095e-05
ENSGACG00000007521	4.1249	4.28884e-08	1.53031e-05
ENSGACG00000008037	3.05357	6.39419e-08	2.14732e-05
ENSGACG00000019980	3.10167	1.25874e-07	3.99231e-05
ENSGACG00000003380	-3.37477	2.41803e-07	7.26556e-05
ENSGACG00000006905	2.92574	5.40743e-07	0.000154355
ENSGACG00000003243	3.07963	1.39141e-06	0.000378265
ENSGACG00000018695	3.10272	1.85939e-06	0.000482512
ENSGACG00000009648	-3.59744	2.13154e-06	0.000529086
ENSGACG00000004949	2.60549	3.05826e-06	0.000727485
ENSGACG00000016740	-2.93868	5.60655e-06	0.00128031
ENSGACG00000016998	-4.17248	6.8277e-06	0.00149921
ENSGACG00000013884	2.56539	1.1593e-05	0.00245127
ENSGACG00000014527	2.27491	1.67527e-05	0.00338039
ENSGACG00000002502	3.71331	1.71714e-05	0.00338039
ENSGACG00000014406	-2.3615	1.92888e-05	0.00367067
ENSGACG00000010643	2.50033	3.12932e-05	0.005763
ENSGACG00000017536	1.44269e+08	4.74833e-05	0.00847133
ENSGACG00000007518	2.21118	5.36952e-05	0.00928927
ENSGACG00000010218	2.36033	6.52456e-05	0.0109555
ENSGACG00000009444	2.19943	6.99881e-05	0.0114161
ENSGACG00000017611	2.20322	7.24839e-05	0.0114947
ENSGACG00000002835	2.06717	8.92967e-05	0.013567
ENSGACG00000003202	3.78668	9.03042e-05	0.013567
ENSGACG00000010600	2.30777	9.49351e-05	0.013897
ENSGACG00000017484	2.13577	0.000130862	0.0186773
ENSGACG00000007176	2.08754	0.000167912	0.0233808
ENSGACG00000014196	1.98898	0.000183723	0.0249732
ENSGACG00000004833	2.94842	0.000194629	0.025309
ENSGACG00000017831	-2.39909	0.000196858	0.025309
ENSGACG00000001093	2.05522	0.000199645	0.025309
ENSGACG00000004750	1.93489	0.000203926	0.025309
ENSGACG00000014705	4.29458	0.000217869	0.0264642
ENSGACG00000017438	1.97417	0.00024094	0.0286568
ENSGACG00000020341	2.09801	0.000311081	0.0362441
ENSGACG00000005947	2.01625	0.000324208	0.0370181
ENSGACG00000019370	1.92342	0.000335697	0.0371387
ENSGACG00000015857	-2.08856	0.000343519	0.0371387
ENSGACG00000012144	4.199	0.000344781	0.0371387
ENSGACG00000004275	1.95194	0.000387369	0.0409535
ENSGACG00000000216	-1.44269e+08	0.000420805	0.0423447
ENSGACG00000016568	1.44269e+08	0.000421807	0.0423447
ENSGACG00000018220	-3.45102	0.000422779	0.0423447
ENSGACG00000001689	2.21624	0.000465618	0.0458313
